# Supplementary material for: Implementing sequence-based antigenic distance calculation into immunological shape space model
Source: BMC Bioinformatics. 2020 Jun 19;21:256. doi: 10.1186/s12859-020-03594-3 (PMC7303933; doi:10.1186/s12859-020-03594-3)
Supplement: Supplementary file 1 — Additional file 1. [file 12859_2020_3594_MOESM1_ESM.zip]

Archive with 10 entries (7 files):
- SupDocs/
- SupDocs/AntigenicDistances_SupDoc_1.zip
- __MACOSX/
- __MACOSX/SupDocs/
- __MACOSX/SupDocs/._AntigenicDistances_SupDoc_1.zip
- SupDocs/ModelCode_SupDoc_2.zip
- __MACOSX/SupDocs/._ModelCode_SupDoc_2.zip
- SupDocs/Supplemental_Fiigure.pdf
- __MACOSX/SupDocs/._Supplemental_Fiigure.pdf
- __MACOSX/._SupDocs
